# Supplementary material for: Sponge symbiosis is facilitated by adaptive evolution of larval sensory and attachment structures in barnacles
Source: Proc Biol Sci. 2020 May 13;287(1927):20200300. doi: 10.1098/rspb.2020.0300 (PMC7287368; doi:10.1098/rspb.2020.0300)
Supplement: File S1. SeqAilgment [file rspb20200300supp5.txt]

#NEXUS
begin taxa;
	dimensions ntax=42;
	taxlabels
	Sacculina_carcini[&Created=Wed Nov 07 14:35:47 GMT+08:00 2018,description="Concatenation of 5 sequences"]
	Verruca_stroemia[&Created=Wed Nov 07 14:35:47 GMT+08:00 2018,description="Concatenation of 5 sequences"]
	Lepas_australis[&Created=Wed Nov 07 14:35:47 GMT+08:00 2018,description="Concatenation of 5 sequences"]
	Pollicipes_pollicipes[&Created=Wed Nov 07 14:35:47 GMT+08:00 2018,description="Concatenation of 5 sequences"]
	Capitulum_mitella[&Created=Wed Nov 07 14:35:47 GMT+08:00 2018,description="Concatenation of 5 sequences"]
	Chthamalus_montagui[&Created=Wed Nov 07 14:35:47 GMT+08:00 2018,description="Concatenation of 5 sequences"]
	Chelonibia_testudinaria[&Created=Wed Nov 07 14:35:47 GMT+08:00 2018,description="Concatenation of 5 sequences"]
	Tetraclita_japonica[&Created=Wed Nov 07 14:35:47 GMT+08:00 2018,description="Concatenation of 5 sequences"]
	Tetraclita_kuroshioensis[&Created=Wed Nov 07 14:35:47 GMT+08:00 2018,description="Concatenation of 5 sequences"]
	Tetraclita_squamosa[&Created=Wed Nov 07 14:35:47 GMT+08:00 2018,description="Concatenation of 5 sequences"]
	Pseudoctomeris_sulcata[&Created=Wed Nov 07 14:35:47 GMT+08:00 2018,description="Concatenation of 5 sequences"]
	Austrominius_modestus[&Created=Wed Nov 07 14:35:47 GMT+08:00 2018,description="Concatenation of 5 sequences"]
	M_orcutti[&Created=Wed Nov 07 14:35:47 GMT+08:00 2018,description="Concatenation of 5 sequences"]
	M_brachialis[&Created=Wed Nov 07 14:35:47 GMT+08:00 2018,description="Concatenation of 5 sequences"]
	Wanella_milleporae[&Created=Wed Nov 07 14:35:47 GMT+08:00 2018,description="Concatenation of 5 sequences"]
	Amphibalanus_amphitrite[&Created=Wed Nov 07 14:35:47 GMT+08:00 2018,description="Concatenation of 5 sequences"]
	A_DS[&Created=Wed Nov 07 14:35:47 GMT+08:00 2018,description="Concatenation of 5 sequences"]
	Acf_daedolusa[&Created=Wed Nov 07 14:35:47 GMT+08:00 2018,description="Concatenation of 5 sequences"]
	A_spongites[&Created=Wed Nov 07 14:35:47 GMT+08:00 2018,description="Concatenation of 5 sequences"]
	Pectinoacasta[&Created=Wed Nov 07 14:35:47 GMT+08:00 2018,description="Concatenation of 5 sequences"]
	A_crucibasis[&Created=Wed Nov 07 14:35:47 GMT+08:00 2018,description="Concatenation of 5 sequences"]
	A_sandwichi[&Created=Wed Nov 07 14:35:47 GMT+08:00 2018,description="Concatenation of 5 sequences"]
	E_dolfeini[&Created=Wed Nov 07 14:35:47 GMT+08:00 2018,description="Concatenation of 5 sequences"]
	E_Yellow[&Created=Wed Nov 07 14:35:47 GMT+08:00 2018,description="Concatenation of 5 sequences"]
	E_microforamina[&Created=Wed Nov 07 14:35:47 GMT+08:00 2018,description="Concatenation of 5 sequences"]
	A_N81_3[&Created=Wed Nov 07 14:35:47 GMT+08:00 2018,description="Concatenation of 5 sequences"]
	A_LQ20[&Created=Wed Nov 07 14:35:47 GMT+08:00 2018,description="Concatenation of 5 sequences"]
	A_radenta[&Created=Wed Nov 07 14:35:47 GMT+08:00 2018,description="Concatenation of 5 sequences"]
	Acf_sulcata[&Created=Wed Nov 07 14:35:47 GMT+08:00 2018,description="Concatenation of 5 sequences"]
	A_hook[&Created=Wed Nov 07 14:35:47 GMT+08:00 2018,description="Concatenation of 5 sequences"]
	Savignium_crenatum[&Created=Wed Nov 07 14:35:47 GMT+08:00 2018,description="Concatenation of 5 sequences"]
	Megabalanus_ajax[&Created=Wed Nov 07 14:35:47 GMT+08:00 2018,description="Concatenation of 5 sequences"]
	Pyrgopsella[&Created=Wed Nov 07 14:35:47 GMT+08:00 2018,description="Concatenation of 5 sequences"]
	Darwiniella_angularis[&Created=Wed Nov 07 14:35:47 GMT+08:00 2018,description="Concatenation of 5 sequences"]
	Ccf_minyrostrum[&Created=Wed Nov 07 14:35:47 GMT+08:00 2018,description="Concatenation of 5 sequences"]
	C_granulata_spear[&Created=Wed Nov 07 14:35:47 GMT+08:00 2018,description="Concatenation of 5 sequences"]
	Semibalanus_balanoides[&Created=Wed Nov 07 14:35:47 GMT+08:00 2018,description="Concatenation of 5 sequences"]
	Adna_anglica[&Created=Wed Nov 07 14:35:47 GMT+08:00 2018,description="Concatenation of 5 sequences"]
	A_cyathus[&Created=Wed Nov 07 14:35:47 GMT+08:00 2018,description="Concatenation of 5 sequences"]
	Balanodytes_mitis[&Created=Wed Nov 07 14:35:47 GMT+08:00 2018,description="Concatenation of 5 sequences"]
	Berndtia_purpurea[&Created=Wed Nov 07 14:35:47 GMT+08:00 2018,description="Concatenation of 5 sequences"]
	Berndtia_utinomii[&Created=Wed Nov 07 14:35:47 GMT+08:00 2018,description="Concatenation of 5 sequences"]
;
end;
begin characters;
	dimensions nchar=2468;
	format datatype=dna missing=? gap=-;
	matrix
	Sacculina_carcini	TCTAGAGGGTCTTGTTTATATAAATGATATTACACATTTA-CTTTTGCTTTTATTATAAA--TTATTTTGTATACCGTTGT--ATAGAAAG------------------GTAAAAAATTATCTTTCAATAGTCTTT---------ATAGTTTGAATTCAGATTA-GGTGCAAAGAATATAAAAGTTTAAATTAGAC-ACAATTAAATTATAATTTAAATATACTTTAAATATGTATAAT--ATAGTATGAATTTAGAAGTAATTTTATATT---ATTTATATA-----AAATGAAT-AAAGTGGCATGAAGGAGATTGCGAAATTTTAACTTTCTTATATTTA-TAATTTAAAATTTTATTTTTAAGTGAAAAAGCTTAAATAAATTTAAAAGACGAGA…
	Verruca_stroemia	ATTAGAGGAACCTGCCC-TGTAGATGATGAACCACGAAT--ACCTTACTTTTTTTAGTAACTTCAGTTTGTATATCGCTGTTGTCAGTAGGTTT-------------TTATAAAAACCTTTCTAGAA--TGA-AAT---------TTTCATAGACTTCAAGCAATGTAGCAGCTAATAAAAAAGAAAGAGGTGGGTTACAATAAGATTTTATTA----TACGGATAAGTTAACGAAATT--TAATTTTAAAGGAGGATTTAATTGTAAG-----TTTTTTAAA-----AAACTGATTTAAGCAGTATGAATGGTTTAACGAGAAATGAACTATCTTTTTCA-ATTAATATTGAATTTAATTTTTCAGTGAAAAAGCTGAAATATTTTGGAAAGACGAGA…
	Lepas_australis	TTTAGAGGAACCTGCCC-TATAAACGATGGTCCACGATTT--CCTGACTTCCTTTTGT-A-ACCAGTTTATATACCGCTGTTGCCAGTTAGTTT-------------CTCTAGAAATTTATCTAAAATTTAA-TAT---------AA--AAGGACTTCAAGTAAAGGTGTAGCTTATAAGGAAGAAAGAGGTGGGTTACAATTGGC--TGATCAAC--TACGAATAA-GTGCATGAAA---AAACTTTGAAGGAGGATTTAATGGTAAA-----ATTTCTATATAGTAAATTTGATCTGAGTAGAATGAATGGTCTAACGAGAAATTAACTTTTTTAGGAATA--ATAATTAAACTTAATTTTTTAGTGAAAAAGCTAAAATAAGATAAAAAGACGAGA…
	Pollicipes_pollicipes	ATTAGAGGAACCTGCCC-TGTAAACGATGGTCCACGATA--AACTTGCTATATTTTGAAA--TCAGTTTGTATACCGCTGTTGTCGGTTAGTTC-------------TAGTAGGAAACTTTCAGGAAATGGATTAA---------TACCATAGACTTCAAGTAAAGGTGCAGCTAATATTATAGAAAGAGGTGGGTTACATTTATT--TGAAT-AA--TACGGA-AAGCTGAATGAAAA--AAGGCTGGAAGGTGGATTTAATAGTAAAT----TCTTGCGGA-----GATTTGATTAGAGCGGTATGAATGGCTAAACGAAAAATGAACTTTTTTTGTTACT--AAGATTGAATTTAACTTTTAAGTGAAAAGGCTTAAATAGTTCAGAAAGACGAGA…
	Capitulum_mitella	TTTAGAGGAACCTGCCC-TGTAAACGATGATCCACGAGAT-ACTTAACTTCTGTTAGTAA--TCAGTTTGTATACCGTTGTTGTTAGTAAGACT-------------TTTTAAGGTACTTACAATAA--TGA-GAA---------TTCCATTGACTTCAAATAAAGGTGCAGCTTATGCAGAAGAGAGAGGTGGGTTACATTTAAT--AGAAT-AA--AACGGATGGCA-AAACGAAAT--ATTGCTTGAAGGTGGATTTAAAAGTAAA-----GTCTTGAG------GACTTGATGAGAGCGGTATGAATGGCTAAACGAGAAATTAGCTTTCTTTGTTATG-GTTTGTTGAATTTAACTTGTAAGTGAAAAGGCTTACATGATTCAGAAAGACGAGA…
	Chthamalus_montagui	TTTAGAGGAACCTGCCC-TGTAAACGATGAACCACGAATT-ACTTCACTTCTTTTTGTAG--TCAGTTTGTATACCGCTGTTGTCGGTCAGTTT-------------TAATAGGAAACTTTCAGTAA--TGG-AAA---------TTCCATGGACTTCAAGTAAAGGTGCAGCTCATGAGGAAGCAAGAGGTGGGTTACAATTTTA--AGAGG-AA--TACGGATAATAGAATGAAAATCTA---TTTGAAGGTGGATTTAACTGTAAA-----GTTTATGAC-----AACTTGATAAGAGCGGTATGAATGGCTAAACGAGAAATCCCCTTTTTTTATTATA--GCAATAGAATTTATTTTTTTAGTGAAAAAACTAAAATTATCCTGAAAGACGAGA…
	Chelonibia_testudinaria	TTTAGAGGAACCTGCCC-TGTGAACGATGATCCACGAGA--GCCTTACTTTATTTTGAAA--TCAGTTTGTATACCGCTGTTGTCAGTTAGATT-------------TTTGAGAATATTTTCTTTT---TGG-TAA---------AGCCAATGACTTCAAGTAAAGGTGCAGCTTATAGTAAAGTTAGAGGTGGGTTACATTTATA--AGAAT-AA--GACGGATTAAGGATTTAATT---GACTTATGAAGGTGGATTTAACTGTAAA-----ATTGAATTA-----GATTTGGTGATAGCGGTATGAATGGTTAAACGAGAAATCAACTTTTTTTGTTGTA--AAGCTTGAATTTAACTTTTTAGTGAAAAGGCTAAAATTTTTCAAAAAGACGAGA…
	Tetraclita_japonica	CTTAGAGGAACCTGCCC-TGTAAACGATGAACCACGAGGG-ACGTAACTTTCTTTGGTAA--TCAGTTTGTATACCGCTGTTGTCAGTTAGATT-------------CTTGAGAATATTTTCGTTTA--TGA-TAA---------TTTCATTGACTTCAAGTAAAGGTGCAGCTTATGTGAAAGGTAGAGGTGGGTTACATTTATA--AGAAT-AA--AACGGATAAGATAAATGAAAG--GATCTTTGAAGGTGGATTTAACTGTAAA-----ACTTAAGTA-----GGTTTGGTGAGAGCGGTATGAATGGTTAAACGAGAAATCAACTTTTTTTGCTATA--AAGATTGAATTTAATTTTTTAGTGAAAAAGCTAAAATTTTTCAGAAAGACGAGA…
	Tetraclita_kuroshioensis	CTTAGAGGAACCTGCCC-TGTAAACGATGAGCCACGATGG-ACTCTACTTTTTTTGGTAA--TCAGTTTGTATATCGCTGTTGTCAGTTAGATT-------------CTTGAGAATATTTTCGTTCA--TGA-AAA---------GTTCATTGACTTCAAGTAAAGGTGCAGCTTATAAGAAAGATAGAGGTGGGTTACATTTATA--AGAAT-AA--GACGGAGAGGATGATTGAAAT--AGTCCTTGAAGGTGGATTTAACTGTAAA-----ACTTAATTA-----GGTTTGGTGAGAGCGGTATGAATGGCTAAACGAGAAATCGGCTTTTTTTGTCATA--AAAGTTGAATTTAATTTTTTAGTGAAAAAGCTAAAATTCTTCAGAAAGACGAGA…
	Tetraclita_squamosa	CTTAGAGGAACCTGCCC-TGTAAACGATGAGCCACGAGGT-ACTCTACTTTTTTTGGTAA--TCAGTTTGTATATCGCTGTTGTCAGTTAGATT-------------CTTGAGAATATTTTCGTTCA--TGA-TAA---------GTTCATTGACTTCAAGTAAAGGTGCAGCTTATAAAAAAGATAGAGGTGGGTTACATTTATA--AGAAT-AA--AACGGAAAGGATAGTTGAAAT--AGTCCTTGAAGGTGGATTTAACTGTAAA-----ACTTAAATA-----GGTTTGGTGAGAGCGGTATGAATGGCTTAACGAGAGATTGACTTTTTTTATTATA--CAAATTTAATTTAATTTTTTAGTGAAAAAGCTAAAATTTTTCAGAAAGACGAGA…
	Pseudoctomeris_sulcata	TTTAGAGGAACCTGCCC-TATAAACGATGATCCACGATAA-ACCTTACTTTTGTTAGTTA--ACAGTTTGTATACCGCTGTTGTCAGTCAGTTT-------------TTTTAGAAAACTTTCAATAA--TGG-GAT---------TTCCATTGACTTCAAGTAAAGGTGCAGCTTATGCAAAAGATAGAGGTGGGTTACAATTATG--AGATT-AA--TACGGATGAAACACAGGAAGA--GTTTTCTGAAGGTGGATTTAATAGTAAA-----ACTTATAAT-----GGTTTGATATGAGCGGTATGAATGGCTAAACGAGAGATCAGCTTTTTTTATTATACGTAAATTGAATTTAACTTTTTAGTGAAAAGGCTAAAATTCACCAGAAAGACGAGA…
	Austrominius_modestus	TTTAGAGGAACCTGCCC-TATAAACGATGAGCCACGAATA-ACCTTACTCTTTTTAGTTA-CTCAGTTTGTATACCGCTGTTGTCAGTTAGTTT-------------CTTTAGAAAACTTTCGTTTA--TGA-TAT---------ATTCAATGACTTCAAGTAAAGGTGCAGCTTATAGAAGAGACAGAGGTGGGTTACAATTAAC--AGAAT-AA--AACGGATAAAGTTTTTGAAAC--AACTTTTGAAGGTGGATTTAAAAGTAAG-----ATTTTATGA-----AGTCTGATGAGAGCGGTATGAATGGCTAAACGAGAAATTGACTTTTTTTATTATA--AACATCGAATTTAATTTTTTAGTGAAAAAGCTAAAATTATTTAGAAAGACGAGA…
	M_orcutti	TTTAGAGGAACCTGCCC-TGTAAACGATGAACCACGGATTAACTTTACTTTCATTAGTAA-TTCAGTTTGTATACCGCTGTTGTCAGTTAGTTT-------------CTTTAGAAGATTTTCTCACA--TGG-TAA---------AGCCATGGACTTCAAGTAAAGGTGCAGCTTATATGAGAGATAGAGGTGGGTTACATTTAAG--AGAAT-AA--AACGGATAGAATATTTGAAAA--AATTTTTGAAGGTGGATTTAAATGTAAA-----GTTTAATAA-----AACTTGATGAGAGCGGTATGAATGGTTTAACGAGAAATTAACTTTTTTTGTTGTA--AAGTTTGAATTTAATTTTTTAGTGAAAAAGCTAAAATTTTTCAGAAAGACGAGA…
	M_brachialis	TTTAGAGGAACCTGCCC-TATAAACGATGAACCACGAATA-ACATTACTTTTATTAGATT-ATCAGTTTGTATACCGCTGTTGTCAGTTGGTTT-------------CTTTAGAAATCCTTCTTAAA--TGA-TAA---------TTTCATGGACTTCAAGTAAAGGTGCAGCTCATATAAAAGATAGAGGTGGGTTACATTTAAA--AGAATAAT--AACGGATTAGATTTTTGAAAC--AATCTTTGAAGGTGGATTTAATTGTAAA-----GTTTAATAA-----AACTTGATGTGAGCGGAATGAATGGCTTAACGAGGAATTGACTTTTTTTACTATT--TAAATTGAATTTAATTTTTTAGTGAAAAAGCTAAAATTATTTAGAAAGACGAGA…
	Wanella_milleporae	CTTAGAGGAACCTGCCC-TGTAAACGATGAGCCACGATTA-ACCTTACTTTTATTAGAAT--TCAGTTTGTATACCGCTGTTGTCAGTTAGTTT-------------CTTTAGAAAACTTTCGTACA--TGA-AAA---------ATTCAAGGACTTCAAGTAAAGGTGCAGCTTATGTAAAAGNTAGAGGTGGGTTACAATTAAA----GAT-AA--TATGGATAAAGTAAGAAAAAC-----TTTTGAAGGTGGATTTAATAGTAAA-----GTTTAATAA-----GACTTGATTAGAGCGGTATGAATGGCTAAACGAGAAATTAACTTTTTTTGTTGTA--AAAATCGAATTTAATTTTTTAGTGAAAAAGCTAAAATTTTTCAGAAAGACGAGA…
	Amphibalanus_amphitrite	TTTAGAGGAACCTGCCC-TATAAACGATGAACCACGAAT--ACCTTACTTTTTTTTGAGA--TCAGTTTGTATACCGCTGTTGGCAGTTAGTTT-------------CATTAGAAAACTTTCATTAA--TAA-TAT---------AATTATTGACTTCAAGTAAAGGTGCAGCAAATAAGAAAGACAGAGGTGGGTTACATTTAAT--TGAAT-AA--AACGGATAAAGTT-ATGAAAT--TACTTTTGAAGGTGGATTTAATAGTAAA-----GTTTAATAA-----AACTTGATGGGAGCGGTATGAATGGCTAAACGAAAAATTAACTTTTTTTGTCATG--AATATTGAATTTAATTTTTTAGTGAAAAAGCTAAAATAAATTAGAAAGACGAGA…
	A_DS	TTTAGAGGAACCTGCCC-TGTAAGCGATGAACCACGAATA-TCTAAACTTTCTCTTGAAG-TTCAGTTTGTATACCGCTGTTGTCAGTTAGTTT-------------TTTCAGAAATCTTTCATTAG--TGA-GAT---------TATCAGTGACTTCAAGTAAAGGTGCAGCTTATGAGAAAGGTAGAGGTGGGTTACATTTAAA--GGAAT-AA--AACGGATAAAGTTCTTGAAATA-AACTTTTGAAGGGGGATTTAATTGTAAA-----GTTTAATAA-----GACTTGATTTGAGCGGTATGAATGGCTAAACGAGAAATAAGCTTTTTTTGTTATA--AAAATCGAATTTAATTTTTTAGTGAAAAAGCTAAAATTTTTCAGAAAGACGAGA…
	Acf_daedolusa	TTTAGAGGAACCTGCCC-TGTAAGCGATGAACCACGAATA-TCATAACTTTTTCTAGAAA-TTCAGTTTGTATACCGCTGTTGTCAGTTAGTTT-------------TTTCAGAAATCTTTCATTAA--TGA-GAT---------AATCAATGACTTCAAGTAAAGGTGCAGCTTATGAAAAAGATAGAGGTGGGTTACATTTATT--AGAAT-AA--AATGGATAGAGTTTTTGAAATA-GACTCTTGAAGGTGGATTTAATAGTAAA-----GTTTAATAA-----AACTTGATTTGAGCGGTATGAATGGCTAAACGAGAAATAAGCTTTTTTTGTTACA--TGTATTGAATTTAATTTTTTAGTGAAAAAGCTGAAATTTTTCAGAAAGACGAGA…
	A_spongites	TTTAGAGGAGCCTGCCC-TGTAAACGATGAGCCACGAGT--ACTTTACTTTTTCTTGATA--TCAGTTTGTATACCGCTGTTGTCAGTTAGTTT-------------CCTTAGAAAACTTTCATATA--TGA-GAT---------AGTCATAGACTTCAAGTAAAGGTGCAGCTTATGAAAAAGAAAGAGGTGGGCTACATTTAGA--GGAAT-AA--AACGGATAAAATTTATGAAAT--AATTTTTGAAGGTGGATTTAATTGTAAA-----GTTTAAAAA-----AACTTGATGAGAGCGGTATGAATGGCTAAACGAGAAATTGACTTTTTTTGTAATA--GAATTTGAATTTAATTTTTTAGTGAAAAAGCTAAAATTTTTTAGAAAGACGAGA…
	Pectinoacasta	TTTAGAGGAACCTGCCC-TGTAAACGATGAACCACGAAT--GCCCTGCTTTTCCTAGGAT-TTCAGTTTGTATACCGCTGTTGTCAGTTAGTTT-------------CTTTAGAAAACTTTCGATAA--TGA-TAT---------AATTAATGACTTCAAGTAAAGGTGCAGCTAATGGAAAAGATAGAGGTGGGTTACATTTAAA--TGAAT-AA--AACGGATAAAATGTTTTAAATA-GATTTTTGAAGGTGGATTTAATTGTAAG-----ATTTAATAA-----AATTTGATGTGAGCGGTATGAATGGCTAAACGAGAAATAGACTTTTTTTGTTATA--AGAATTGAACTTAATTTTTTAGTGAAAAAGCTAAAATTTTTCAGAAAGACGAGA…
	A_crucibasis	TTTAGAGGAACCTGCCC-TGTAAACGATGAACCACGAATT-ACTTCACTTTTTCTTGGAA-TTCAGTTTGTATACCGCTGTTGTCAGTTAGTTT-------------CCTTAGAAAGCTTTCATAAA--TGA-TAA---------ATTCAATGACTTCAAGTAAAGGTGCAGCTTATGGAAAAGATAGAGGTGGGTTACATTTAAA--GGAATAAA--AACGGATAAAATTTTTGAAATA-AATTTTTGAAGGTGGATTTAATTGTAAA-----GTTTAATAG-----AACTTGATGTTGGCGGTATGAATGGTTAAACGAGAAATAGACTTTTTTTGTTATA--TAAATTGAATTTAATTTTTTAGTGAAAAAGCTAAAATTATTCAGAAAGACGAGA…
	A_sandwichi	TTTAGAGGAACCTGCCC-TATAAACGATGAACCACGAATC-ACTCTGCTTTTTCTTGAAA-TTCAGTTTGTATACCGCTGTTGTCAGTTAGTTT-------------CTTTAGAAAACTCTCATTAA--TGA-TAT---------ATTCAATGACTTCAAGTAAAGGTGCAGCTTATGAAAAAGATAGAGGTGGGTTACATTTATG--AGAAT-AA--AACGGATAAAGTTATTGAAACA-AACTTTTGAAGGTGGATTTAATTGTAAA-----GTTTATAAA-----GATTTGATTTGAGCGGTATGAATGGCTAAACGAGAAATAAACTTTTTTTGTTATA--AAAATTGAATTTAATTTTTTAGTGAAAAAGCTAAAATTCTTCAGAAAGACGAGA…
	E_dolfeini	TTTAGAGGAACCTGCCC-TGTAAACGATGAACCACGAATT-ACTCTGCTTTTTCTTGAAA-TTCAGTTTGTATACCGCTGTTGTCAGTTAGTTT-------------CTTCAGAAAACTCTCATTAA--TGA-TAA---------TTTCAACGACTTCAAGTAAAGGTGCAGCTTATGAAAAAGATAGAGGTGGGTTACATTTATT--AGAAT-AA--TACGGATAAAGTTTTGAAATA--AGCTTTTGAAGGTGGATTTAATTGTAAA-----GTTTAATAA-----AACTTGATGTGAGCGGTATGAATGGCTAAACGAGAAATAGACTTTTTTTGTTATA--AAAATTGAATTTAATTTTTTAGTGAAAAAGCTAAAATTTTTCAGAAAGACGAGA…
	E_Yellow	TTTAGAGGAACCTGCCC-TGTAAACGATGAACCACGAATT-ATTTTACTTTTTCTTGAAA-TTCAGTTTGTATACCGCTGTTGTCAGTTAGTTT-------------CTTTAGAAAACTTTCATTAA--TGA-TAA---------ATTCAATGACTTCAAGTAAAGGTGCAGCTTATGAAAAAGATAGAGGTGGGTTACATTTAAT--AGAAT-AA--TACGAATAAAGTTATTGAAATA-AACTTTTTAAGGTGGATTTAATTGTAAA-----GTTTAATTA-----AACTTGATGTGAGCGGTATGAATGGCTAAACGAGAAATAGACTTTTTTTGTTATA--AAAATCGAATTTAATTTTTTAGTGAAAAAGCTAAAATAATTCAGAAAGACGAGA…
	E_microforamina	TTTAGAGGAACCTGCCC-TGTAAACGATGAACCACGAATT-ACTTTACTTTTTCTTGTAA-ATCAGTTTGTATACCGCTGTTGTCAGTTAGTTT-------------CTTTAGAAAACTCTCATTAA--TGA-TAA---------ATTCAATGACTTCAAGTAAAGGTGCAGCTTATGAAAAAGATAGAGGTGGGTTACATTTAAA--GGAAT-AA--TATGAATAAAGTTTTGAAATA--TGCTTTTGAAGGTGGATTTAATTGTAAA-----GTTTAATAA-----AACTTGATGTGAGCGGTATGAATGGCTAAACGAGAAATAGACTTTTTTTATTATA--AAAATCGAATTTAATTTTTTAGTGAAAAAGCTAAAATGATTCAGAAAGACGAGA…
	A_N81_3	TTTAGAGGAACCTGCCC-TATAAGCGATGAACCACGAATT-ACTCCGCTTTTTTTAGAAA-TTCAGTTTGTATACCGCTGTTGTCAGTTAGTTT-------------CTTTAGAAAACTTTCAAAAA--TGA-AAA---------ATTCAATGACTTCAAGTAAAGGTGCAGCTTATAAAAAAGAGAGAGGTGGGTTACATTTAAG--AGAATAAT--AATGGATAAAGCTTTGAAATA--GGCTTTTGAAGGTGGATTTAATTGTAAA-----ATTTAATTA-----GATTTGATTAGAGCGGTATGAATGGCTAAACGAGAAATAGACTTTTTTTGTTATA--AAAATTGAATTTAATTTTTCAGTGAAAAAGCTGAAATTATTTAGAAAGACGAGA…
	A_LQ20	TTTAGAGGAACCTGCCC-TGTAAACGATGAACCACGAATT-ACTCTGCTCTTTCTTGAAA-TTCAGTTTGTATACCGCTGTTGTCAGTTAGTTT-------------CTTTAGAAAACTTTCATAAA--TGA-GAA---------AGTCAATGACTTCAAGTAAAGGTGCAGCTTATGAAAGAGATAGAGGTGGGTTACATTTAAT--AGAATAAC--TATGGATAAAACTTTGAAATA--AGTTTTTGAAGGTGGATTTAATTGTAAA-----ATTTAATGA-----AATTTGATTTGAGCGGTATGAATGGCTAAACGAGAAATAGACTTTTTTTGTTATA--TAAATTGAATTTAATTTTTCAGTGAAAAAGCTGAAATTTCTTAGAAAGACGAGA…
	A_radenta	TTTAGAGGAACCTGCCC-TGTAAACGATGAGCCACGAATT-ACTTTACTCTTTCTTGAAA-TTCAGTTTGTATACCGCTGTTGTCAGTTAGTTT-------------CTTTAGAAAACTTTCGTAAA--TGA-GAA---------AATCAATGACTTCAAGTAAAGGTGCAGCTTATGAGAGAGATAGAGGTGGGTTACATTTAAT--AGAAT-AA--TATGGATAAAATTTTGAAAA---AATTTTTGAAGGTGGATTTAATTGTAAA-----ATTTAATGA-----GATTTGATTTGAGCGGTATGAATGGCTAAACGAGAAATAGACTTTTTTTGTTATA--AAAATTGAATTTAATTTTTCAGTGAAAAAGCTGAAATTATTTAGAAAGACGAGA…
	Acf_sulcata	TTTAGAGGAACCTGCCC-TATAAACGATGAACCACGAATT-ACCCTGCTTTTCCTTGGAA-TTCAGTTTGTATACCGCTGTTGTCAGTTAGTTT-------------CTTTAGAAAGCTTTCGAAAA--TGATTAA---------AATCAATGACTTCAAGTAAAGGTGCAGCTTATGGAAAAGATAGAGGTGGGTTACATTTAAA--AGAATAAA--CATGAATAAGGTT-TTGAAATATAACTTTTGAAGGTGGATTTAATTGTAAA-----ATTTAATTA-----GATTTGATTTGAGCGGTATGAATGGCTAAACGAGAAATAGACTTTTTTTACTATA--AAAATTGAACTTAATTTTTCAGTGAAAAAGCTGAAATTATTTAGAAAGACGAGA…
	A_hook	TTTAGAGGAACCTGCCC-TGTAAACGATGAGCCACGAATT-ACTCTACTTTTTCTAGAAA-TTCAGTTTGTATACCGCTGTTGTCAGTTAGTTT-------------CTTTAGAAAACTTTCGAAAA--TGATTAA---------ATTCAATGACTTCAAGTAAAGGTGCAGCTTATGGAGAAGATAGAGGTGGGTTACATTTAAA--AGAAT-AA--AATGAATAAAGCTTTGAAAGA--AGCTTTTGAAGGTGGATTTAATTGTAAA-----ATTTAATTA-----GATTTGATTTGAGCGGTATGAATGGCTAAACGAGAAATAGACTTTTTTTACTATA--AAAATTGAACTTAATTTTTCAGTGAAAAAGCTGAAATTGTTTAGAAAGACGAGA…
	Savignium_crenatum	TTTAGAGGAACCTGCCC-TGTAAACGATGAACCACGAGTA-ACATTACTTTTATTTGT-A-ATCAGTTTGTATATCGCTGTTGTCAGTTAGTTT-------------CTTTAGAAAACTTTCTATAA--TAA-AAA---------AATTAAAGACTTCAAGTAAAGGTGCAGCTTATATAAAAGTTAGAGGTGGGTTACA-TTATA--GGATT-TA--TACGAATAAAGTATCTGAAAT--AACTTTTGAAGGTGGATTTAAAAGTAAA-----GTTTATAAA-----AACTTGATTAAGGCGGTATGAATGGCTTAACGAGAAATTGACTTTTTTTGTTATA--AAGATTGAATTTAATTTTTTAGTGAAAAAGCTAAAATTATTCAGAAAGACGAGA…
	Megabalanus_ajax	TTTAGAGGAACCTGCCC-TGTGAACGATGAGCCACGAAA--ACCTTACTTTTGTTAGTAT--CCAGTTTGTATACCGCTGTTGTCAGTCAGTTT-------------CTTTAGAAAACTTTCGTTTA--TGA-TTT---------TATCATTGACTTCAAGTAAAGGTGCAGCTAATACAAAAGATAGAGGTGGGTTACATTTATA--AGAAT-AA--AACGGATGAAGTTCGTGAAAA--GTCTTTTGAAGGTGGATTTAATTGTAAA-----GTTTAAGTA-----AACTTGATGGGAGCGGTATGAATGGCTAAACGAGAGATTGACTTTTTTTGTAATA--AAAATTGAATTTAATTTTTTAGTGAAAAAGCTAAAATTTTTCAGAAAGACGAGA…
	Pyrgopsella	TTTAGAGGAACCTGCCC-TATAAACGATGAACCACGAGAT-ACATTACTTTTATTAGAAA--TCAGTTTGTATACCGCTGTTGTCAGTTAGTTT-------------CTTTAGAAAACTTTCTCATA--TGA-TAT---------AATCATTGACTTCAAGTAAAGGTGCAGCTTATATAAAAGTTAGAGGTGGGTTACATTTTAA--AGAGA-AAATAACGAATAGATTTTCTGAAAA--AATTCTTGAAGGTGGATTTAATAGTAAA-----GTTTAAAAA-----AACTTGATAAAGGCGGTATGAATGGCTAAACGAGAAATTGACTTTTTTTGTTATA--TTAATAGAATTTAATTTTTTAGTGAAAAAGCTAAAATTCTTTAGAAAGACGAGA…
	Darwiniella_angularis	TTTAGAGGAACCTGCCC-TATAAACGATGAACCACGAAGA-ACTCTACTTTTATTTGTAG--TCAGTCTGTATACCGCTGTTGTCAGTCAGTTT-------------TTTTAGAAAACTTTCCTTCA--TGA-AAT---------AATCATTTACTTCAAGTAAAGGTGCAGCTTATATAAAAGATAGAGGTGGGTTACAATTATA--AGATT-AA--TACGGATTTAGTTTCTGAAAT--AACTTTTGAAGGTGGATTTAATTGTAAA-----GTTTAATTA-----AACTTGATGAGAGCGGTATGAATGGCTCAACGAGAAATTGACTTTTTTTGTTATA--TAAATTGAATTTAATTTTTTAGTGAAAAAGCTAAAATAATTCAGAAAGACGAGA…
	Ccf_minyrostrum	TTTAGAGGAACCTGCCC-TGTAAACGATGAGCCACGATTA-ACTAAACTTTTATTTGTAA--TCAGTTTGTATACCGCTGTTGTCAGTCAGTTT-------------CTTTAGAAAACTTTCTCTCA--TGAGGAT---------AATCATGGACTTCAAGTAAAGGTGCAGCTTATGTAAAAGGTAGAGGTGGGTTACATTTTT---AGATT-AA--TACGGATAAAGTTTTTGAAAT--TGCTTTTGAAGGTGGATTTAATTGTAAA-----GTTTATAAA-----AACTTGATGAGAGCGGTATGAATGGCTAAACGAGAAATTGACTTTTTTTGTAATA--AAAATTGAATTTAATTTTTTAGTGAAAAAGCTAAAATTTTTCAGAAAGACGAGA…
	C_granulata_spear	TTTAGAGGAACCTGCCC-TATAAACGATGAGCCACGAATA-ACTTTACTTTTATTTGTAA--TCAGTTTGTATACCGCTGTTGTCAGTCAGTTT-------------CTTTAGAAAACTTTCTTTCA--TGA-TAA---------AATCATAGACTTCAAGTAAAGGTGCAGCTTATATAAAAGATAGAGGTGGGTTACATTTATA--AGATT-AA--TACGGATAAAGTTTTTGAAATA-AACTTTTTAAGGAGGATTTAATAGTAAA-----GTTTAATAA-----AACTTGATGGGAGCGGTATGAATGGCTAAACGAGAAATTAACTTTTTTTGTTATA--AAAATTGAATTTAATTTTTTAGTGAAAAAGCTAAAATTTTTCAGAAAGACGAGA…
	Semibalanus_balanoides	TTTAGAGGAACCTGCCC-TGTAAACGATGAACCACGAAAT-ACCCTACTTTTATTTGAGA-TTCAGTTTGTATACCGCTGTTGTCAGTCAGTTT-------------CTTTAGAAAACTTTCGTGCA--TGA-AAA---------AATCACAGACTTCAAGTAAAGGTGCAGCTTATGTAAAAGATAGAGGTGGGTTACATTTATA--AGATT-AA--AACGGATAAAGCTTTTGAAAT--AGTTTTTGAAGGTGGATTTAAATGTAAA-----GTTTTTTTA-----GACTTGATGAGAGCGGTATGAATGGCTAAACGAGAAATTAACTTTTTTTGTTATA--TAAATTGAACTTAATTTTTCAGTGAAAAAGCTGAAATTTTTCAGAAAGACGAGA…
	Adna_anglica	TTTAGAGGAACCTGCCC-TGTAAACGATGAACCACGAATT-TCTTTACTTTTATTAGAAT--CCAGTTTGTATACCGCTGTTGTCAGTTAGTTT-------------CTTTAGAAAACTTTCATTCA--TGA-AAA---------AATCACATACTTCAAGTAAAGGTGCAGCTTATATAAAAGATAGAGGTGGGTTACATTTATT--AGATT-AA--AACGGATAAGATA-TTGAAAT--TATCTTTGAAGGTGGATTTAATTGTAAA-----GTTTAATGA-----AACTTGATGAGAGCGGTATGAATGGCTAAACGAGAAAATGACTTTTTTTGTTATA--AAAATCGAATTTAATTTTTTAGTGAAAAAGCTAAAATTTTTCAGAAAGACGAGA…
	A_cyathus	TTTAGAGGAACCTGCCC-TATAAACGATGAACCACGAATT--CCTTACTTTTATTGGAAT--ACAGTTTGTATACCGCTGTTGTCAGTTAGTTT-------------CTTTAGAAAACTTTCAATTA--TGA-AAT---------AATCATAGACTTCAAGTAAAGGTGCAGCTTATATAAAAGTTAGAGGTGGGTTACATTTAAG--ACAAT-AA--AACGGATAAGATTTATGAAAT--AACCTTTGAAGGTGGATTTAATTGTAAA-----GTTTAAATA-----AACTTGATGAGAGCGGTATGAATGGCTAAACGAGAAATTAACTTTTTTTGTTATA--AAAATTGAATTTAATTTTTTAGTGAAAAAGCTAAAATTTTTCAGAAAGACGAGA…
	Balanodytes_mitis	ATTAGAGGAACCTGTCC-TATAAACGACAATCCACGCCGA-ACCTTACCTTTTCTTGTTG-AACAATTTGTATACCGCTGTTTTAAGGAAA----------------CTTTGACAAATCACCCCTCAATTAACTAACTATGTATTATTTACCTAATTCAAGTCAGGGTGCAATTAATGAAAAGGA-AGAGATGGGTTACAATAAATGTGGCTT-----AATGAATGTTTTTAATGAATACAAAAAACTGAAAATGGATTTAATAGTAAA--AACATTTTAAAAAGATGTTTTGAATGAGAAAAGTATGAATGGCCTAACGAGGAAACAACTTTTTTTAATTTA--ATTAATGAAATTTACCTTTTAGTTAAAAGGCTAAAATATCTTAAAAAGACGAGA…
	Berndtia_purpurea	ACTAGAGGAACCTGTCC-TATAAACGACAATCCACGAAAT-CACTCACTTATTTTAGTTA-ACCAGCTAGTATACCGCTGTTTTAAGGTATCTTAAAAATAATTAAACCTTAATAGATGTAAAATCA------------------CATTTAAAAATTCAAGTCAGGGTGCTGCTAATAAATAAGAATGAGATGGGTTACAATCAAA--CCATTT----GACGGA--ATATTCTAAGAAACAAGATTATGAAGAAGGATTTAGTAGTAAATCAATTTTTAAGAAAGTAAAATTGAATGAGAAAAGTATGAAGGGCTTAACGAGAGGATAACTATCTACTATTTA--ATAAATGAAATTAACCTATTAGTTAAAAGGCTAATATAATCTAAAAAGACGAGA…
	Berndtia_utinomii	ACTAGAGGAACCTGTCC-TATAAACGACAATCCACGAAAT-CACTTGCTTATTTTAGTTTAACCAGCTAGTATACCGCTGTTTTAAGGTATCTTAAAAATAATTAAACCTTAAAAAATGTTTAACTT--TAA-GAC---------ATTTACCAA-TTCAAGTCAGGGTGCTGCTAATAAATAAGATTGAGATGGGTTACAATGAAA--TAATT-----TGCCCGGAATATTATTAAGAAAAGTAATATAAAGACGGATTTAGTAGTAAATCA--ATCTAAGAAAATAGGATTGAATGAGAAAAGTATGAAGGGCTTAACGAGAGGATAACTATCTATTATTTA--ATAAATGAAATTAACCTATTAGTTAAAAGGCTAATATAATCTAAAAAGACGAGA…
;
end;
begin mrbayes;
charset A = 1-302;
charset B = 303-656;
charset C = 657-1864;
charset D = 1865-2201;
charset E = 2202-2468;
partition markers = 5: A, B, C, D, E;
set partition = markers;
lset code=invermt rate=invgamma;
mcmcp
ngen=10000000
nruns=6
nchains=4
samplefreq = 1000;
mcmc;
end;
