# Supplementary material for: Sponge symbiosis is facilitated by adaptive evolution of larval sensory and attachment structures in barnacles
Source: Proc Biol Sci. 2020 May 13;287(1927):20200300. doi: 10.1098/rspb.2020.0300 (PMC7287368; doi:10.1098/rspb.2020.0300)
Supplement: Table S1a-b. Specimen list+Genbank no [file rspb20200300supp7.xlsx]

## Sheet: S1a_Specimen list
	Table S1a
	Sponge barnacle species, attachment disc group, and host sponge identites of the sponge barancels samples used for this study.
	Species	Group no.	Host sponge species	Classification
	Acasta cf. sulcata	1	Callyspongia sp.	Haplosclerida (Order) Callyspongiidae (Family)
	Acasta crucibasis	2	Xestospongia vansoesti	Haplosclerida (Order) Petrosiidae (Family)
	Acasta cyathus	1	Xestospongia testudinaria	Haplosclerida (Order) Petrosiidae (Family)
	Acasta daedalusa	1	Petrosia (Petrosia) sp.	Haplosclerida (Order) Petrosiidae (Family)
	Acasta radenta	1	Jaspis splendens	Tetractinellida (Order) Astrophorina (Suborder) Ancorinidae (Family)
	Acasta sandwichi	1	Xestospongia testudinaria	Haplosclerida (Order) Petrosiidae (Family)
	Acasta sp. nov. 1 (Hook)	4	Mycale sp.	Poecilosclerida (Order) Mycalidae (Family)
	Acasta sp. nov. 2 (N81)	2	Haliclona sp.	Haplosclerida (Order) Chalinidae (Family)
	Acasta sp. nov. 3 (LQ20)	2	Petrosia (Petrosia) sp.	Haplosclerida (Order) Petrosiidae (Family)
	Acasta sp. nov. 4 (DS)	1	Unknown species	Unknown
	Acasta spongites	1	Clathria sp.	Poecilosclerida (Order) Microcionidae (Family) Microcioninae (Subfamily)
	Euacasta dolfeini	2	Haliclona sp.	Haplosclerida (Order) Chalinidae (Family)
	Euacasta microforamina	2	Haliclona sp.	Haplosclerida (Order) Chalinidae (Family)
	Euacasta sporillus	2	Aaptos suberitoides	Suberitida (Order) Suberitidae (Family)
	Membranobalanus brachialis	3	Spheciospongia confoederata	Suberitida (Order) Suberitidae (Family)
	Membranobalanus orcutti	1	Petrosia (Petrosia) sp.	Haplosclerida (Order) Petrosiidae (Family)
	Pectinoacasta sculptura	2	Agelas memoechinata	Agelasida (Order) Agelasidae (Family)
	Pyrgospongia stellula	1	Spheciospongia vagabunda	Suberitida (Order) Suberitidae (Family)

## Sheet: S1b_GenBank no.
		Table S1b
		The Genbank accession numbers of sequences used in this study. The bold numbers are newly determined sequences.
		Species	Group no.	12S	16S	18S	COI	H3
		Acasta cf. sulcata	1	MN842066	MN842091	MN842045	MN842020	MN842114
		Acasta crucibasis	2	MN842067	MN842092	MN842046	MN842021	MN842115
		Acasta cyathus	1	MN842068	MN842093	MN842047	MN842022	MN842116
		Acasta daedalusa	1	MN842069	MN842094	MN842048	MN842023	MN842117
		Acasta radenta	1	MN842070	MN842095	MN842049	MN842024	MN842118
		Acasta sandwichi	1	MN842071	MN842096	MN842050	MN842025	MN842119
		Acasta sp. nov. 1 (Hook)	4	MN842072	MN842097	MN842051	MN842026	MN842120
		Acasta sp. nov. 2 (LQ20)	2	MN842073	MN842098	MN842052	MN842027	MN842121
		Acasta sp. nov. 3 (N81)	2	MN842074	MN842099	MN842053	MN842028	MN842122
		Acasta sp. nov. 4 (DS)	1	MN842075	MN842100	MN842054	MN842029	MN842123
		Acasta spongites	1	MN842076	MN842101	MN842055	MN842030	MN842124
		Adna anglica		AM497890	AM497889	AM497888	FJ713101	HG970626
		Amphibalanus amphitrite		KF588709	KF588709	KM974369	KF588709	KF776328
		Austrominius modestus		KT952514	KF776233	KX231042	KT209247	AY520703
		Balanodytes mitis		HQ412411	KM087390	KM087466	KM087519	KM087590
		Berndtia purpurea		MN842077	KM087380	L26511	MN842031	KM087579
		Berndtia utinomii		MN842078	MN842102	KM087409	MN842032	KM087540
		Capitulum mitella		AB668553	AB167168	KF484124	KF484200	KF484270
		Chelonibia testudinaria		MN842079	MN842103	KF484139	MK308339	KF484284
		Chthamalus montagui		AJ242815	AY520743	AY520642	KU682177	AY520710
		Conopea granulata		MN842080	MN842104	MN842056	MN842033	MN842125
		Conopea minyrostrum		MN842081	MN842105	MN842057	MN842034	MN842126
		Darwiniella angularis		MN842082	KF776205	KX231050	MN842035	KF776304
		Euacasta dolfeini	2	MN842083	MN842106	MN842058	MN842036	MN842127
		Euacasta microforamina	2	MN842084	MN842107	MN842059	MN842037	MN842128
		Euacasta sporillus	2	MN842085	MN842108	MN842060	MN842038	MN842129
		Lepas australis		KM017964	KM017964	FJ906777	KM017964	EU082364
		Megabalanus ajax		MN842086	KF776234	MN842061	MN842039	KF776332
		Membranobalanus brachialis	3	MN842087	MN842109	MN842062	MN842040	MN842130
		Membranobalanus orcutti	1	MN842088	MN842110	MN842063	MN842041	MN842131
		Pectinoacasta sculptura	2	MN842089	MN842111	MN842064	MN842042	MN842132
		Pollicipes pollicipes		AY520684	GQ328948	KF484164	KF484186	KF484309
		Pseudoctomeris sulcata		KX230912	JX083879	JX083888	JX083865	KX231194
		Pyrgospongia stellula	1	MN842090	MN842112	MN842065	MN842043	MN842133
		Sacculina carcini		AY520690	FJ481957	AY265366	DQ059769	AY520724
		Savignium crenatum		FJ620715	FJ620745	AM497909	FJ620806	HG970602
		Semibalanus balanoides		MG010649	GQ328952	EU370426	MG010647	AY520694
		Tetraclita japonica		KM974299	AB167170	KX231067	DQ647742	KX231199
		Tetraclita kuroshioensis		JX186494	MN842113	KM974395	MN842044	MN842134
		Tetraclita squamosa		AY520673	KX230994	KX231072	DQ363706	AY520707
		Verruca stroemia		KX230925	KX230998	AY520649	KT209110	AY520717
		Wanella milleporae		JN800533	AM497907	AM497906	EU854762	KF776336
		Xenobalanus globicpitis		AB723873	AB723891	AB723909	MK217560	AB723945
