# Supplementary material for: Sponge symbiosis is facilitated by adaptive evolution of larval sensory and attachment structures in barnacles
Source: Proc Biol Sci. 2020 May 13;287(1927):20200300. doi: 10.1098/rspb.2020.0300 (PMC7287368; doi:10.1098/rspb.2020.0300)
Supplement: Table S2a-b. ML+BI parameters [file rspb20200300supp8.xlsx]

## Sheet: S2a_Parameters of ML tree
	Table S2a
	The best model selected by ModelFinder for ML tree generated
	Gene	Length(bp)	ModelFinder-the best model selection
	12S	302	TVM+F+G4
	16S	354	TVM+F+I+G4
	18S	1208	TIM+F+R6
	COI	337	GTR+F+I+G4
	H3	267	TIM3+F+I+G4
	The parameters setting of ML tree generated
	charset 12S = 1-302; charset 16S = 303-656; charset 18S = 657-1864; charset COI = 1865-2201; charset H3 = 2202-2468; charpartition mine = TVM+F+G4:12S, TVM+F+I+G4:16S, TIM+F+R6: 18S, GTR+F+I+G4:COI, TIM3+F+I+G4:H3 The IQ-TREE analysis was run using the best model for each partition with 1000 ultrafast bootstrap replicates.

## Sheet: S2b_Parameters of BI tree
	Table S2a
	The best model selected by ModelFinder for BI tree generated
	Gene	Length (bp)	jModeltest-the best model selection
	12S	302	TPM3uf+I+G
	16S	354	TIM3+I+G
	18S	1208	TrN+I+G
	COI	337	HKY+I+G
	H3	267	TrN+I+G
	The parameters setting of BI tree generated
	charset 12S = 1-302; charset 16S = 303-656; charset 18S = 657-1864; charset COI = 1865-2201; charset H3 = 2202-2468; partition markers = 5: 12S, 16S, 18S, COI, H3; set partition = markers; lset code=invermt rate=invgamma; mcm(Markov chain Monte Carlo); ngen=10000000 nruns=6 nchains=4 samplefreq = 1000; sump burnin =2500000; sump burnin =2500000
