# Supplementary material for: Sponge symbiosis is facilitated by adaptive evolution of larval sensory and attachment structures in barnacles
Source: Proc Biol Sci. 2020 May 13;287(1927):20200300. doi: 10.1098/rspb.2020.0300 (PMC7287368; doi:10.1098/rspb.2020.0300)
Supplement: Table S3a-c. Statistical analysis [file rspb20200300supp9.xlsx]

## Sheet: S3a
	Group no.	(mg/cm3)	%	Max(μm)
	1	190.933	53.5336	128.035
	1	237.867	62.3175	262.96
	1	25.6	24.6671	1007.3
	1	91.6	65.9607	322.18
	1	156.267	75.0163	575.285
	1	122.667	62.9194	183.395
	1	12.1333	24.6462	125.62
	2	55.4667	20.0206	845.625
	2	43.0667	30.0452	205.325
	2	214.4	80.3197	215.64
	2	88.6667	47.4118	998.665
	2	179.733	63.499	261.96
	3	316.4	84.8712	593.3
	3	443.2	86.8339	593.3
	3	394.4	89.6364	550.9
	3	353.3	85.6141	576.5
	3	399.1	88.2462	574.2
	4	8.4	5.83333	194.6
	4	9.2	4.97835	198.7
	4	11.2	5.44747	227.7
	4	10.5	5.51342	200.41
	4	9.8	4.84323	210.51

## Sheet: S3b
	Sponge Barancle Groups	Spicule Characters of Host Sponge			Pairwise Tests	R-value	P-value
		Density (mg/cm3)	Content (%)	Maximum length (μm)
	Group 1	119.58	52.72	372.11	1 and 2	-0.123	0.875
					1 and 3	0.331	0.015*
					1 and 4	0.508	0.008*
	Group 2	116.27	48.26	505.44	2 and 3	0.448	0.008*
					2 and 4	0.682	0.018*
	Group 3	384.67	87.11	556.67	3 and 4	1	0.018*
	Group 4	9.6	5.42	201.47
Global Test
Sample statistic (Global R): 0.422
Significance level of sample statistic: 0.2%
Number of permutations: 999 (Random sample from a large number)
Number of permuted statistics greater than or equal to Global R: 1

## Sheet: S3c
ANOSIM
Analysis of Similarities
One-Way Analysis
Resemblance worksheet
Name: Resem9
Data type: Similarity
Selection: All
Factor Values
Factor: groups
1
2
3
4
Factor Groups
Sample	groups
S1	1
S2	1
S3	1
S4	1
S5	1
S6	1
S7	1
S8	2
S9	2
S10	2
S11	2
S12	2
S13	3
S14	3
S15	3
S16	3
S17	3
S18	4
S19	4
S20	4
Global Test
Sample statistic (Global R): 0.422
Significance level of sample statistic: 0.2%
Number of permutations: 999 (Random sample from a large number)
Number of permuted statistics greater than or equal to Global R: 1
Pairwise Tests
	R	Significance	Possible	Actual	Number >=
Groups	Statistic	Level %	Permutations	Permutations	Observed
1, 2	-0.123	87.5	792	792	693
1, 3	0.331	1.5	792	792	12
1, 4	0.508	0.8	120	120	1
2, 3	0.448	0.8	126	126	1
2, 4	0.682	1.8	56	56	1
3, 4	1	1.8	56	56	1
Outputs
Plot: Graph15
Worksheet: Resem10
